# Supplementary material for: A novel Atg5-shRNA mouse model enables temporal control of Autophagy in vivo
Source: Autophagy. 2018 Jul 12;14(7):1256–66. doi: 10.1080/15548627.2018.1458172 (PMC6103714; doi:10.1080/15548627.2018.1458172)
Supplement: Supplemental Material [file kaup-14-07-1458172-s001.zip]

Archive with 3 entries (2 files):
- Supplementary information/
- Supplementary information/2017AUTO0313R2-s01.docx
- Supplementary information/Suppl.pdf
